# Supplementary material for: Development of Stable Nano-Sized Transfersomes as a Rectal Colloid for Enhanced Delivery of Cannabidiol
Source: Pharmaceutics. 2022 Mar 25;14(4):703. doi: 10.3390/pharmaceutics14040703 (PMC9032849; doi:10.3390/pharmaceutics14040703)
Supplement: Supplementary file 1 [file pharmaceutics-14-00703-s001.zip]

Archive with 1 entries (1 files):
- pharmaceutics-1639191-supplementary.pdf
